# Supplementary material for: Dynamical Principles of Two-Component Genetic Oscillators
Source: PLoS Comput Biol. 2006 Mar 31;2(3):e30. doi: 10.1371/journal.pcbi.0020030 (PMC1420664; doi:10.1371/journal.pcbi.0020030)
Supplement: Text S1 — Signal response and influence of biochemical noise and further discussions. Comparison of reduced and fully developed dynamical models. (30 KB TEX) [file pcbi.0020030.sd001.tex]

\documentclass[draft]{article}
\usepackage{graphicx,color,cite}

%%%%%%%%%%%%%%%%
\begin{document}
%%%%%%%%%%%%%%%%

{\center
{\Large Supporting Information}}


\vspace{.4cm}
\noindent
{{\bf Deterministic Models}}
\vspace{.2cm}

We derive here the 2--dimensional models considered in the main text. We use standard chemical kinetics and the assumption of the existence of two types of reactions: fast and slow. We introduce the following chemical species: $A$, activator protein, $R$, repressor protein, $A_m$, activator multimer, $R_n$, repressor multimer, $P_R$, repressor promoter region, $P_A$, activator promoter region, and $P_RA_m,P_AR_n,P_AA_m$, the corresponding promoter regions with the respective bound proteins. System size is taken into account by introducing a parameter $\Omega$ (including
cell volume and Avogadro's number). We further validated these assumptions by comparing the dynamics of such reduced models with that obtained with fully developed models (see last section and appendix for the reactions, note that $m = n = 2$ in these equations).


\vspace{.3cm}
\noindent
{{\bf \tt Design I}}
\vspace{.2cm}


Fast equilibrium reactions. We assume that DNA--binding reactions and multimerization are fast. Multimerization is further considered as a single step, i.e., Hill approximation.
% ..
\begin{eqnarray}
P_R + A_m & \begin{array}{c}\stackrel{k_1/\Omega}{\longleftrightarrow} \\
 \stackrel{k_{-1}}{ } \end{array} & P_RA_m \nonumber ,\\
P_A + R_n & \begin{array}{c}\stackrel{k_2/\Omega}{\longleftrightarrow} \\
 \stackrel{k_{-2}}{ } \end{array} & P_AR_n \nonumber ,\\
P_A + A_m & \begin{array}{c}\stackrel{k_3/\Omega}{\longleftrightarrow} \\
 \stackrel{k_{-3}}{ } \end{array} & P_AA_m.
\end{eqnarray}
% .. 

% ..
\begin{eqnarray}
n R & \begin{array}{c}\stackrel{k_5/\Omega^{n-1}}{\longleftrightarrow} \\
 \stackrel{k_{-5}}{ } \end{array} & R_n \nonumber ,\\
m A & \begin{array}{c}\stackrel{k_6/\Omega^{m-1}}{\longleftrightarrow} \\
 \stackrel{k_{-6}}{ } \end{array} & A_m.
\end{eqnarray}
% .. 


Slow equations. Transcription, translation and degradation of both activator and repressor are considered as slow reactions.
% ..
\begin{eqnarray}
P_R &\stackrel{\beta_R}{\longrightarrow}& P_R + m_R \nonumber ,\\
P_RA_m &\stackrel{\beta_R \rho}{\longrightarrow}& P_RA_m + m_R \nonumber ,\\
m_R & \stackrel{\gamma_R}{\longrightarrow}& m_R + R \nonumber ,\\
m_R &\stackrel{\alpha_R}{\longrightarrow}& \emptyset \nonumber ,\\
R &\stackrel{\delta_R}{\longrightarrow}& \emptyset.
\end{eqnarray}
% .. 
% ..
\begin{eqnarray}
P_A &\stackrel{\beta_A}{\longrightarrow}& P_A+ m_A \nonumber ,\\
P_AA_m &\stackrel{\beta_A \rho}{\longrightarrow}& P_AA_m + m_a \nonumber ,\\
m_A & \stackrel{\gamma_A}{\longrightarrow}& m_A + A \nonumber ,\\
m_A &\stackrel{\alpha_A}{\longrightarrow}& \emptyset \nonumber ,\\
A &\stackrel{\delta_A}{\longrightarrow}& \emptyset.
\end{eqnarray}
% .. 
Fast reactions are assumed to be in equilibrium. We can thus introduce the corresponding association constants for DNA--binding ( $K_1 = \frac{[P_RA_m]}{[P_R][A_m]} = \frac{k_1/\Omega}{k_{-1}}$,  $K_2 = \frac{[P_AR_n]}{[P_A][R_n]} = \frac{k_2/\Omega}{k_{-2}}$, $K_3 = \frac{[P_AA_m]}{[P_A][A_m]} = \frac{k_3/\Omega}{k_{-3}}$) and multimerization ($K_R = \frac{[R_n]}{[R]^n} = \frac{k_5/\Omega^{n-1}}{k_{-5}}$, $K_A = \frac{[A_m]}{[A]^m} = \frac{k_6/\Omega^{n-1}}{k_{-6}}$). Considering that the total promoter number is constant ($P_R^T= P_R + P_RA_m$ = constant, $P_A^T = P_A + P_AR_n + P_AA_m $ = constant), and making used of the above reactions and assumptions a 4--dimensional deterministic model can be derived (here the dynamical
variables $A$, $R$, $m_A$ and $m_R$ denote concentrations of the particular chemical species)
% ..
\begin{eqnarray}
\frac{dm_R}{dt} & = & \beta_R P_R^T \frac{1 + \rho K_1K_AA^m}{1 + K_1 K_A A^m } - \alpha_R m_R \nonumber , \\
\frac{dR}{dt} & = & \gamma_R m_R - \delta_R R\nonumber , \\
\frac{dm_A}{dt} & = &  \beta_A P_A^T \frac{1 + \rho K_3K_RR^n}{1 + K_2K_RR^nn + K_3K_AA^m } - \alpha_A m_A \nonumber , \\
\frac{dA}{dt} & = & \gamma_A m_A - \delta_A A. 
\end{eqnarray}
% .. 
We can simplify these equations by making use of the quasi--steady--state 
approximation\\
\noindent ($\frac{dm_R}{dt} = \frac{dm_A}{dt} \sim 0$)
% ..
\begin{eqnarray}
\frac{dR}{dt} & = & \gamma_R \frac{\beta_R}{\alpha_R} P_R^T \frac{1 + \rho K_1K_AA^m}{1 + K_1 K_A A^m } - \delta_R R \nonumber , \\
\frac{dA}{dt} & = & \gamma_A  \frac{\beta_A}{\alpha_A} P_A^T \frac{1 + \rho K_3K_RR^n}{1 + K_2K_RR^n + K_3K_AA^m } - \delta_A A. 
\end{eqnarray}
% .. 
We introduce now dimensionless time and concentrations as follows:
% ..
\begin{eqnarray}
\tau &=& t \delta_R \nonumber  , \\
x & = & (K_1 K)^{\frac{1}{m}}A ,\\
y & = & (K_1 K)^{\frac{1}{n}}R,
\end{eqnarray}
% .. 
time is then measured in units of repressor degradation and protein concentration in units of their corrresponding promoter binding and multimerization constants. We have also assumed that $K_1 = K_3$ and $K\equiv K_A = K_R$. The previous 2--dimensional model becomes
% ..
\begin{eqnarray}
\frac{dx}{d\tau} &= &\Delta ( \xi_x \frac{1+\rho x^2}{1+x^2 +\sigma y^2} - x )  \nonumber , \\
\frac{dy}{d\tau} &= &\epsilon \Delta \xi_x \frac{1+\rho x^2}{1+x^2} - y,
\end{eqnarray}
% .. 
with the definitions
% ..
\begin{eqnarray}
\xi_x &=& \frac{\gamma_A \beta_A}{\delta_A \alpha_A} P_A^T\sqrt{K_1K} \nonumber , \\
\Delta &=& \frac{\delta_A}{\delta_R} \nonumber , \\
\epsilon &=& \frac{\gamma_R}{\gamma_A} \nonumber ,\\
\sigma &=& \frac{K_2}{K_1},
\end{eqnarray}
% .. 
and $P_A^T = P_R^T$, $\beta_A = \beta_R$, $\alpha_A = \alpha_R$, $n = m = 2$.

\vspace{.3cm}
\noindent
{{\bf \tt Design II}}
\vspace{.2cm}

We proceed similarly as in design I. The only differences lie in the fast
equilibria [Eq. (1)]. In this case, the repressor does not bind to
the activator promoter site, $P_A$, and instead favors its direct degradation
with rate constant $\delta_{AR}$, i.e.,
\begin{eqnarray}
A + R & \stackrel{\delta_{AR}}{\longrightarrow}& R.
\end{eqnarray}

Applying again the quasi--steady--state approximation to the 4--dimensional model we obtain
% ..
\begin{eqnarray}
\frac{dR}{dt} & = & \gamma_R \frac{\beta_R}{\alpha_R} P_R^T \frac{1 + \rho K_1K_AA_m}{1 + K_1 K_A A_m } - \delta_R R \nonumber , \\
\frac{dA}{dt} & = & \gamma_A  \frac{\beta_A}{\alpha_A} P_A^T \frac{1 + \rho K_3K_RR_m}{1 + K_3K_AA_m } - \delta_A A - \delta_{AR} AR. 
\end{eqnarray}
% .. 
The adimensional model reads now (by making use of the definitions introduced for the previous model).
% ..
\begin{eqnarray}
\frac{dx}{dt} &= &\Delta \Large ( \xi_x \frac{1+\rho x^2}{1+x^2 } - x - \sigma' x y\Large )  \nonumber  ,\\
\frac{dy}{dt} &= &\epsilon \Delta \xi_x \frac{1+\rho x^2}{1+x^2} - y ,
\end{eqnarray}
% .. 
with
\begin{equation} 
\sigma' = \frac{\delta_{AR}}{\delta_A\sqrt{K_1K}}.
\end{equation}

Note that the coupling $\sigma'x y$ between repressor and activator is linear in this case, 
in contrast to design I. This means that a change in repressor concentration has a
faster effect in activator dynamics which implies expected smaller
amplitudes and periods of $x$ as compared to those in design I. 


\vspace{.3cm}
\noindent
{{\bf \tt Parameters}}
\vspace{.2cm}


To assign specific values to the parameters we considered orders of magnitudes typically found in similar biological circuits (e.g.,~\cite{Hasty,Vilar}). We used then the following values: $K_1 K = 10^{-3}$ nM$^{-1}$ for binding constants, $\beta_A=\beta_R
=10$ h$^{-1}$, $\alpha_A=\alpha_R=5$ h$^{-1}$ for mRNA transcription and degradation rates, and $\rho=50$ for fold-change in promoter activity that for simplicity we consider equal in both species. We also assumed dimerization of activator and repressor, $n = m=2$, and single gene copy numbers $P_A^T=P_R^T=1$. Higher Hill coefficients ($n = m = 4$) did not change system behavior qualitatively.


Both implementations as instances of substrate-depletion or relaxation oscillators. Oscillations in these systems are possible due to
a separation of time scales between activator and repressor dynamics. Therefore, we mainly studied the regime $\epsilon \ll 1$ and $\Delta \gg 1$, see Eqs. (9) and (13). 

We fix throughout the paper the value of $\epsilon = 0.05$ and mainly vary $\Delta$ in Eq. (10) to drive the system between the rest and 
oscillatory states. The relevant quantities are the ratios
between transcription and protein degradation so we also fix
$\delta_A=1$ h$^{-1}$ and $\gamma_A= 50 \frac{\alpha_A}{\beta_A}$ 
(the fact that $\gamma_A$ is scaled by the number $\frac{\alpha_A}{\beta_A}$
is important to discuss the effect of the mRNA dynamics, see below). 
We can also change the coupling strengths $\sigma$ and
$\sigma'$ in both models to place the system in rest or oscillatory states.
However, we found qualitatively the same behavior than that observed
modifying $\Delta$ values so we considered this as the bifurcation parameter. Finally, we take  $\sigma=\sigma'=1$ as coupling strengths so that the average number of repressor and mRNA molecules are roughly the same in both designs. However, the number of activator molecules is much lower in design II than in design I (see Fig. 2 in the main text).   

\vspace{.3cm}
\noindent
{{\bf \tt Bifurcations}}
\vspace{.2cm}

In a situation without oscillations, model I shows two equilibria, one stable and one unstable (continuous and dashed lines,respectively, in Fig.~\ref{bifurcations} left). A change in a system parameter can make these equilibria to approach each other until they coalesce and disappear giving rise to a stable limit cycle causing the oscillations (saddle-node bifurcation on an invariant circle, Fig.~\ref{bifurcations} left). In model II, the single equilibrium point, stable when the system is not oscillating, may become unstable as $\Delta$ changes and the system approaches a stable limit cycle (subcritical Hopf bifurcation, Fig.~\ref{bifurcations} right). 


\vspace{.6cm}
\noindent
{{\bf Robustness against system parameters}}
\vspace{.2cm}

Different model parameters influence the capability of both designs to exhibit sustained oscillations, i.e., system robustness. We considered first a situation with fixed protein decays, i.e., $\Delta$. We analysed the parameter regime in which oscillations are present as a function of both the ratio of the protein production rates ($\epsilon = \xi_y /\xi_x$) and the repressor strength ($\sigma$). In Fig.~\ref{robustness1} we plot this behaviour for both systems at $\Delta = 10$. An increase of repressor production decreases the range of repressor strength values where oscillations are observed. In the first design, strong repression implies high binding rates which would completely shut off activator transcription. The
second circuit is however more robust to changes in repressor strength. In this case, oscillations persist for wider ranges of $\sigma$ at the same production
rates. Note that $\epsilon$ sets the different time scales of the system and thus it has to be small in order to observe relaxation oscillations.


A second scenario which may be biologically feasible is that in which
the repressor strength is fixed but degradation ($\Delta$) and production ratios ($\epsilon$) change. In Fig.~\ref{robustness2}
we show the ranges of oscillatory behavior for two different repressor
strengths ($\sigma=1$ and $\sigma=10$) as a function of degradation
and production protein ratios. Design II requires higher
$\Delta$ at a fixed $\epsilon$ to show oscillations, but they persist
in a wider parameter range than in design I. This is due to the 
``direct'' (post-translational) repression which needs higher degradation
rates (higher $\Delta$) of repressor protein to compensate the fast activator lost.
  


How is the validity of the quasi-stationary approximation affected by a change in parameters? Recall that for this approximation to be valid, mRNA dynamics has to be faster than protein dynamics. By scaling Eqs.~(5) by relations (7)-(8), we obtain 
% ..
\begin{eqnarray}
\frac{dx}{dt} & = & \Delta  \left(\sqrt{K_1 K}\frac{\gamma_A}{\delta_A} m_A -  x
\right),\nonumber\\ 
\frac{dm_A}{dt} & = & \Delta \left(\frac{\beta_A P_A^T}{\delta_A}\sqrt{K_1 K} 
\frac{1 + \rho x^m}{1 + x^m + \sigma y^m}  - \frac{\alpha_A}{\delta_A} m_A 
\right), \nonumber \\
\frac{dy}{dt} & = & \Delta \sqrt{K_1 K} \frac{\gamma_R}{\delta_A} m_R -  y, \nonumber\\ 
\frac{dm_R}{dt} & = & \Delta \left(\frac{\beta_R P_R^T}{\delta_A}\sqrt{K_1 K} 
\frac{1 + \rho x^m}{1 + x^m}  - \frac{\alpha_R}{\delta_A} m_R 
\right). 
\end{eqnarray}
% ..
The variation of mRNA at short time scales can be obtained by considering
the protein concentration fixed. Then, from Eq. (15) one sees
that mRNA decays exponentially, $m_{A,R}(t)\propto \exp{(-t/\tau_d)}$ 
with a decay time $\tau_d = \frac{\delta_A}{\Delta \alpha_{A,R}}$. On the other hand, for constant messenger concentration
the fastest decay in protein concentration (that of $x$) is $\tau_d= 
\frac{1}{\Delta}$. Since $\Delta \gg 1$, for mRNA degradation rates
$\alpha_{A,R} > 1$ messenger dynamics adapts much faster to changes in
protein concentrations and the quasi-steady state approximation remains
accurate. The same discussion is valid for design II, after
suitable rescaling of the four-dimensional model. 

A final aspect of interest is how the different parameters of the model affect
to the period of the oscillations. This period can be estimated for a relaxation
oscillator by approximating the time spent in the slow branches of the
cubic-shaped x-nullcline~\cite{Kopell,Strogatz2000}, see Fig. 2 
in the main text, using the 2D model.
For the second design [Hopf bifurcation, Eq. (13)] we need 
to calculate the values of activator and repressor at the minimum and
maximum of the x-nullcline, $(x_{\rm min},y_{\rm min})$ and $(x_{\rm max},y_{\rm max})$
respectively. These can be obtained analytically and depend
only on the parameter $\rho$, the increase of protein production due to the binding of the activator to the promoter. An increase in $\rho$ shifts both system nullclines making deeper the well of the cubic-shaped nullcline. This increments both the amplitude and the period of the oscillations. From the expression for the repressor dynamics
\begin{equation}
\frac{dy}{dt} = \epsilon \Delta \xi_x \frac{1+\rho x^2}{1+x^2} - y 
\end{equation}
we see that, for the left branch of the x--nullcline, $x \ll 1$, and this
implies that
\begin{equation}
\frac{1+\rho x^2}{1+x^2} \sim O(1)
\end{equation}
while for the right branch of the nullcline $x \gg 1$ and thus
\begin{equation}
\frac{1+\rho x^2}{1+x^2} \sim O(\rho).
\end{equation}
Therefore, the period of the oscillation can be approximated by integrating
Eq. (16) with this estimation for the right and left branches,
% ..
\begin{eqnarray}
T &\sim&  \int_{y_{min}}^{y_{max}} \frac{dy}{C_1 - y}+
\int_{y_{max}}^{y_{min}} \frac{dy}{C_2 - y} \nonumber \\
&=&  
 \log\left(\frac{y_{min}-C_1}{y_{max}-C_1}\right)+ 
\log\left(\frac{y_{max}-C_2}{y_{min}-C_2}\right),
\end{eqnarray}
% ..
where $C_1 \sim \Delta \epsilon \xi_x$ and $C_2 \sim\Delta\epsilon \xi_x \rho$. Therefore, for a fixed value of basal protein production ($\xi_x$) 
the parameters $\Delta$ and $\epsilon$ do {\em not}
change the amplitude of the oscillations [from Eq. (13) it is seen that
they do not affect to the $x$--nullcline] but they do alter the period with
a logarithmic dependence. It is seen that an increase in $\Delta$ or $\epsilon$
reduces the time spent in the right slow branch (high activator concentrations)
and thus reduces the period.

A similar analysis can be carried out for design I [saddle-node bifurcation, Eq.
(9)] although the parameter dependence of the period is more complicated. For 
instance, the extrema of the x--nullcline depend not only on promoter
activity $\rho$ but also on basal protein rate $\xi_x$. Close to the
bifurcation point, it is known that the period 
scales with the parameter inducing
the saddle-node bifurcation (for instance, $\Delta$) as $T \propto 1/\sqrt{\Delta-\Delta_{bif}}$
~\cite{Strogatz2000} which causes the divergence in period observed at the
onset of oscillations.


\vspace{.6cm}
\noindent
{{\bf Signal response}}
\vspace{.2cm}

We examined the response to a continuous stimulus with fixed amplitude but varying length. We considered the oscillators initially in the rest state, i.e., far from the bifurcation value and quantify the recovery of the system as the time--lapse needed to return to the initial state after the stimulus is switched off. A threshold in response is clearly seen in Fig.~\ref{recovery}.


\vspace{.6cm}
\noindent
{{\bf Influence of biochemical noise}}
\vspace{.2cm}

The deterministic description assumes that all molecular
reactions (transcription, translation and degradation) 
take place at a steady rate and thus it describes average changes
in mRNA and protein abundances. However, reactions are determined by 
random encounters among molecules, some
of which are present in small numbers. Therefore, we have to take into  
account explicitly the probabilistic nature of all reactions
involved in the genetic designs. This is done by solving the
resultant chemical master equations in a numerically exact way using
Gillespie's algorithm\cite{Gillespie}. 


There are several factors contributing to biomolecular noise~\cite{Kaern}. 
The most common one is associated to the small number of molecular species
present in the cell (finite--number effects). We can regulate this effect in the simulations by modifying the effective volume $\Omega$ (including
cell volume and Avogadro's number). In the limit
$\Omega \rightarrow \infty$ the deterministic situation is recovered.
In this limit, with high number of mRNA and protein species and large cell 
volumes, the stochastic simulations should yield results similar
to those predicted by the deterministic model. This is equivalent to the macroscopic limit obtained by a system-size expansion of the master equation~\cite{vanKampen}. 
 Fluctuations exclusively associated to changes in mRNA levels are also important (``translational bursting''). Another important noise source is due to the intrinsic promoter kinetics associated to the binding of activator/repressor molecules. The deterministic situation is only achieved when the transitions between active and inactive gene expression is fast. Slow promoter kinetics is expected to be important in eukaryotic gene expression. Here we assume that promoter kinetics is fast, which is generally the case in prokaryotes. 

We distinguished then between the noise due to the overall system volume and the noise due to fluctuations exclusively in the number of mRNA molecules. In both cases we want to leave the
deterministic equations unaltered, so that changes in dynamics
are exclusively due to stochastic effects. Thus, we scale molecular reaction rates
by the effective system volume $\Omega$ as~\cite{Gillespie}:   
% ..
\begin{eqnarray}
K_1 & \rightarrow & \frac{K_1}{\Omega}, \nonumber \\
K & \rightarrow & \frac{K}{\Omega^{m-1}}.  
\end{eqnarray}
% ..
To recover the deterministic dynamics in the large $\Omega$ limit
we also scale the copy numbers by $\Omega$ ($P_{(R,A)}^T \rightarrow
\Omega P_{(R,A)}^T $). Note that for a fixed value of molecular concentrations, the greater the value of the effective volume $\Omega$ the larger is the 
number of molecules, i.e., noise is reduced.


We show the distribution of oscillation periods for both designs in Fig.~\ref{supnoise}. The deterministic dynamics for both designs is shown in the insets. Note the difference in dynamics, non--oscillatory for design I and damped oscillatory in design II. A regime of weak noise induces oscillations in both systems but with different distribution of periods. This is very broad on design I since oscillations with long plateaus of high concentrations are possible (Fig.~\ref{supnoise}a). Noise-induced oscillations can be considered as independent (Poisson) stochastic processes and thus the distribution shows a long exponential tail. In comparison, design II exhibits a much narrower distribution and many of the noise--induced
oscillatins tend to lock to the damped oscillations (imperfect phase-locking).
This is the reason of the second peak observed in the distribution of
Fig.~\ref{supnoise}. Thus, genetic design also influences circuit behavior when biochemical noise is taken into account.

In many biological oscillators it is also relevant to consider the fluctuations
induced by changes in mRNA production known as 'translational bursting'\cite{Kaern,Adams,Thattai}. The phenomenon of stochastic resonance discussed in the main text is less clear in the distribution of periods for design I. This is related to how repression acts in this case. However, stochastic resonance is noticeable in the correlation function~(Fig.~\ref{supnoise2}).

\vspace{.6cm}
\noindent
{{\bf Comparison of reduced and fully-developed dynamical models}}
\vspace{.2cm}

We have compared the results of the reduced models to those corresponding to a fully-developed version. This version  explicitely takes into account the dynamics of the fast reactions (promoter binding/unbinding and dimerization, see appendix). In Fig.~\ref{fullmodels}, we show the time series of the deterministic and stochastic versions of the reduced and full models, respectively. The stochastic time series approaches the deterministic behaviour in a regime of a high number of molecules and fast binding and dimerization rates. This second factor is only noticed when considering the fully-developed model.


%\vspace{.6cm}
%\noindent
\newpage
%\noindent
%\vspace{-.5cm}
%{{\bf Appendix}}

\noindent
{{\bf Appendix}}
\hspace{4cm}
{{\bf \tt Design I}}
\vspace{.1cm}
% ..
\begin{eqnarray}
\frac{dP_A}{dt} &=&  k_{-3}P_AA_m - k_3 P_A \cdot A_m + k_{-2} P_AR_n - k_2 P_A \cdot R_n  \nonumber , \\
\frac{dP_AA_m}{dt} &=&  k_3 P_A \cdot A_m  - k_{-3}P_AA_m \nonumber , \\
\frac{dP_R}{dt} &=&   k_{-1}P_RA_m - k_1 P_R \cdot A_m   \nonumber , \\
\frac{dP_RA_m}{dt} &=&  k_1 P_R\cdot A_m -   k_{-1}P_RA_m  \nonumber , \\
\frac{dP_AR_n}{dt} &=&  k_2 P_A \cdot R_n -   k_{-2}P_AR_n   \nonumber , \\
\frac{dA}{dt} &=&  \gamma_A m_A  + k_{-6} A_m - k_6 A^m -\delta_A A  \nonumber , \\
\frac{dm_A}{dt} &=& \beta_A(P_A + \rho P_AA_m) - \alpha_A m_A   \nonumber , \\
\frac{dA_m}{dt} &=& k_{-3}P_AA_m + k_{-1} P_RA_m - k_{3}P_AA_m - k_1 P_R \cdot A_m - k_{-6} A_m + k_6 A^m \nonumber , \\
\frac{dR}{dt} &=&  \gamma_R m_R + k_{-5}R_n - k_5 R^n - \delta_R R  \nonumber , \\
\frac{dm_R}{dt} &=&  \beta_R(P_R + \rho P_RA_m) - \alpha_R m_R   \nonumber , \\
\frac{dR_n}{dt} &=&  k_{-2} P_AR_n  - k_2 P_A \cdot R_n - k_{-5} R_n + k_5 R^n  \nonumber .
\end{eqnarray}

\vspace{.1cm}
\hspace{5.5cm}
{{\bf \tt Design II}}
\vspace{.1cm}
% ..
\begin{eqnarray}
\frac{dP_A}{dt} &=&  k_{-3}P_AA_m - k_3 P_A \cdot A_m   \nonumber , \\
\frac{dP_AA_m}{dt} &=&  k_3 P_A \cdot A_m  - k_{-3}P_AA_m \nonumber , \\
\frac{dP_R}{dt} &=&   k_{-1}P_RA_m - k_1 P_R \cdot A_m   \nonumber , \\
\frac{dP_RA_m}{dt} &=&  k_1 P_R\cdot A_m -   k_{-1}P_RA_m  \nonumber , \\
\frac{dA}{dt} &=&  \gamma_A m_A  + k_{-6} A_m - k_6 A^m -\delta_A A -\delta_{AR} A R \nonumber , \\
\frac{dm_A}{dt} &=& \beta_A(P_A + \rho P_AA_m) - \alpha_A m_A   \nonumber , \\
\frac{dA_m}{dt} &=& k_{-3}P_AA_m + k_{-1} P_RA_m - k_{3}P_AA_m - k_1 P_R \cdot A_m - k_{-6} A_m + k_6 A^m \nonumber , \\
\frac{dR}{dt} &=&  \gamma_R m_R + k_{-5}R_n - k_5 R^n - \delta_R R  \nonumber , \\
\frac{dm_R}{dt} &=&  \beta_R(P_R + \rho P_RA_m) - \alpha_R m_R   \nonumber , \\
\frac{dR_n}{dt} &=&   k_5 R^n - k_{-5} R_n    \nonumber .
\end{eqnarray}

\begin{thebibliography}{10}


\bibitem{Hasty}
Hasty, J, Isaacs, F, Dolnik, M, McMillen, D,  \& Collins, J.~J.
\newblock (2001) Designer gene networks: Toward fundamental cellular control. Chaos 11: 207--219.

\bibitem{Vilar}
Vilar, J.~M, Kueh, H.~Y, Barkai, N,  \& Leibler, S.
\newblock (2002) Mechanisms of noise-resistance in genetic oscillators. Proc Natl Acad Sci U S A 99: 5988--5992.

\bibitem{Kopell} 
McMillen D., Kopell N. \& Collins J.~J.
\newblock (2002) Synchronizing genetic relaxation oscillators with intercell signaling. Proc. Natl. Acad. Sci. USA 99: 679-684.

\bibitem{Strogatz2000}
Strogatz, S.~H.
\newblock (2000) Nonlinear Dynamics and Chaos: With Applications in
  Physics, Biology, Chemistry and Engineering.
\newblock  Massachusetts: Perseus Publishing.

\bibitem{Gillespie}
Gillespie, D.~T.
\newblock (1977) Exact stochastic simulation of coupled chemical reactions. J Phys Chem 81: 2340--2360.

\bibitem{Kaern}
Kaern, M, Elston, T.~C, Blake, W.~J,  \& Collins, J.~J.
\newblock (2005) Stochasticity in gene expression: from theories to phenotypes. Nat Rev Genet 6: 451--464.

\bibitem{vanKampen}
van Kampen, N.~G.
\newblock (2004) Stochastic processes in physics and chemistry.
\newblock  Amsterdam: Elsevier.

\bibitem{Adams} 
McAdams, H. H. \& Arkin, A..
\newblock (1997) Stochastic mechanisms in gene expression. Proc. Natl. Acad. Sci.USA 94: 814-819. 


\bibitem{Thattai} 
Thattai, M. \& van Oudenaarden, A. 
\newblock (2001)  Intrinsic noise in gene regulatory networks. Proc. Natl. Acad. Sci. USA 98: 8614-8619. 


\end{thebibliography}

\newpage
\pagestyle{empty}
\noindent
{\Large \bf Figures}\\

\newpage
\pagestyle{empty}
%%%%%%%%%%%%%%%%%%%%%%%%%%%%%%%%%%%%%%%%%%%%%%%%%%%%%%%%%%%%%%%%%%%%%%%%%%%%%%%
\begin{figure}[!ht]
\begin{center}
%        \includegraphics[scale=0.55,angle=270]{./figures/supp/FigureS1.eps}
\caption{\label{bifurcations} 
Bifurcation diagrams of the two circuits as a function of $\Delta$. Left. Saddle--node bifurcation on an invariant circle for design I.
Right. Subcritical Hopf bifurcation for design II. For the oscillatory regimes the maximum/minimum of the oscillations is plotted (full red circles represent stable limit cycles and blue open circles unstables ones). Minimum of the oscillations in design I nearly coincides with unstable state (dashed line). 
}
\end{center}
\end{figure}
%%%%%%%%%%%%%%%%%%%%%%%%%%%%%%%%%%%%%%%%%%%%%%%%%%%%%%%%%%%%%%%%%%%%%%%%%%%%%%%


\newpage
\pagestyle{empty}
%%%%%%%%%%%%%%%%%%%%%%%%%%%%%%%%%%%%%%%%%%%%%%%%%%%%%%%%%%%%%%%%%%%%%%%%%%%%%%%
\begin{figure}[!ht]
\begin{center}
%        \includegraphics[scale=0.25,angle=270]{./figures/robustness/FigureS2}
\caption{\label{robustness1} 
Bifurcation points for a fixed value of $\Delta=10$ as a function of repressor strength, $\sigma$, and ratio of protein production $\epsilon$. Dashed lines: Design I. Solid lines: Design II. The oscillatory regime in parameter space lies in between both lines for each model.  
}
\end{center}
\end{figure}
%%%%%%%%%%%%%%%%%%%%%%%%%%%%%%%%%%%%%%%%%%%%%%%%%%%%%%%%%%%%%%%%%%%%%%%%%%%%%%%


\newpage
\pagestyle{empty}
%%%%%%%%%%%%%%%%%%%%%%%%%%%%%%%%%%%%%%%%%%%%%%%%%%%%%%%%%%%%%%%%%%%%%%%%%%%%%%%
\begin{figure}[!ht]
\begin{center}
%        \includegraphics[scale=0.5,angle=270]{./figures/robustness/FigureS3}
\caption{\label{robustness2} 
Bifurcation points for different values of repressor strength $\sigma$ as a function of the 
parameters $\Delta$ and $\epsilon$. Oscillatory regimes correspond to the area
between solid or dashed lines. 
Note the different scales in the y-axis for both
implementations.
}
\end{center}
\end{figure}
%%%%%%%%%%%%%%%%%%%%%%%%%%%%%%%%%%%%%%%%%%%%%%%%%%%%%%%%%%%%%%%%%%%%%%%%%%%%%%%


\newpage
\pagestyle{empty}
%%%%%%%%%%%%%%%%%%%%%%%%%%%%%%%%%%%%%%%%%%%%%%%%%%%%%%%%%%%%%%%%%%%%%%%%%%%%%%%
\begin{figure}[!ht]
\begin{center}
%        \includegraphics{./figures/supp/FigureS4}
\caption{\label{recovery} Recovery time as a function of the stimulus length for both designs. At a threshold value of the stimulus the response experiences a drastic (all--or--none) increase. Note also the the jumps in response due to the subthreshold oscillations for the design II (B).}
\end{center}
\end{figure}
%%%%%%%%%%%%%%%%%%%%%%%%%%%%%%%%%%%%%%%%%%%%%%%%%%%%%%%%%%%%%%%%%%%%%%%%%%%%%%%


\newpage
\pagestyle{empty}
%%%%%%%%%%%%%%%%%%%%%%%%%%%%%%%%%%%%%%%%%%%%%%%%%%%%%%%%%%%%%%%%%%%%%%%%%%%%%%%
\begin{figure}[!ht]
\begin{center}
 %       \includegraphics[scale=0.5,angle=270]{./figures/supp/FigureS5}
\caption{\label{supnoise} 
Distribution of oscillation periods for both designs at $\Delta=10$(Design I)
and $\Delta=20.5$ (Design II),
for large numbers of molecular species (for $\sim 5\cdot 10^3$ activator molecules, 
we took $\Omega=5$ in design I and
$\Omega=50$ in design II). Insets: Stochastic evolution of activator
concentration (black lines)
and deterministic activator abundance (red lines). Note that oscillations of the
stochastic solutions are purely noise induced.  
}
\end{center}
\end{figure}
%%%%%%%%%%%%%%%%%%%%%%%%%%%%%%%%%%%%%%%%%%%%%%%%%%%%%%%%%%%%%%%%%%%%%%%%%%%%%%%


\newpage
\pagestyle{empty}

%%%%%%%%%%%%%%%%%%%%%%%%%%%%%%%%%%%%%%%%%%%%%%%%%%%%%%%%%%%%%%%%%%%%%%%%%%%%%%%
\begin{figure}[!ht]
\begin{center}
%        \includegraphics[scale=0.5,angle=270]{./figures/supp/FigureS6}
\caption{\label{supnoise2} 
(a) Correlation function of activator abundances for design I at
$\Delta=10$ (bifurcation regime) and different number of messenger molecules.
Activator average abundance is held constant at $\sim 500$ molecules.
(b) Period distribution in logarithmic scale for the same situation as
in panel (a).
}
\end{center}
\end{figure}
%%%%%%%%%%%%%%%%%%%%%%%%%%%%%%%%%%%%%%%%%%%%%%%%%%%%%%%%%%%%%%%%%%%%%%%%%%%%%%%


\newpage
\pagestyle{empty}
%%%%%%%%%%%%%%%%%%%%%%%%%%%%%%%%%%%%%%%%%%%%%%%%%%%%%%%%%%%%%%%%%%%%%%%%%%%%%%%
\begin{figure}[!ht]
\begin{center}
%        \includegraphics[scale=0.55,angle=270]{./figures/supp/FigureS7}
\caption{\label{fullmodels} 
Time series for the deterministic (black solid line) and stochastic (red dashed line) versions of the models. Parameters leading to the deterministic limit: $\Omega = 10$ for simplified models, $\Omega = 100$ for full models. $k_{-1} = 10$ h$^{-1}$, $k_{1} = 100$ nM$^{-1}$ h$^{-1}$, $ k_{-5} = 10$ h$^{-1}$, $k_{5} = 10^{-3}$ nM$^{-1}$ h$^{-1}$, for design I full model.  
$k_{-1} = 10$ h$^{-1}$, $k_{1} = 100$ nM$^{-1}$h$^{-1}$, $k_{-5}= 100$ h$^{-1}$, $k_{5} = 10^{-2}$ nM$^{-1}$ h$^{-1}$, for design II full model. $\Delta = 12$ for Design I and $\Delta = 22$ for Design II. See Parameters section for rest of values.}
\end{center}
\end{figure}
%%%%%%%%%%%%%%%%%%%%%%%%%%%%%%%%%%%%%%%%%%%%%%%%%%%%%%%%%%%%%%%%%%%%%%%%%%%%%%%


%%%%%%%%%%%%%%%%
\end{document}
%%%%%%%%%%%%%%%%
